# Supplementary material for: Immunohistochemical Characterization of Tumor-Associated Macrophages in Canine Lymphomas
Source: Animals (Basel). 2021 Aug 4;11(8):2301. doi: 10.3390/ani11082301 (PMC8388421; doi:10.3390/ani11082301)
Supplement: Supplementary file 1 [file animals-11-02301-s001.zip]

Archive with 1 entries (1 files):
- animals-1292789-supplementary.pdf
